# Supplementary material for: Genome-Wide Identification, Expression Profiling, and microRNA397-Mediated Regulation of Laccase Genes in Pinus massoniana
Source: Plants (Basel). 2026 Jun 30;15(13):2032. doi: 10.3390/plants15132032 (PMC13363782; doi:10.3390/plants15132032)
Supplement: Supplementary file 1 [file plants-15-02032-s001.zip]

Archive with 3 entries (3 files):
- Supplementary Tables.xlsx
- Supplementary Figures.pdf
- Supplementary Method.pdf
