# Supplementary material for: Genome-Wide Identification, Expression Profiling, and microRNA397-Mediated Regulation of Laccase Genes in Pinus massoniana
Source: Plants (Basel). 2026 Jun 30;15(13):2032. doi: 10.3390/plants15132032 (PMC13363782; doi:10.3390/plants15132032)
Supplement: Supplementary file 1 [file plants-15-02032-s001.zip › Supplementary Tables.xlsx]

## Sheet: Supplementary Tables
Supplementary Tables
Table S1. Characteristics of the 78 identified PmaLAC genes from Pinus massoniana genome
Table S2. Signal Peptides and TM Domains of PmaLAC Proteins
Table S3. Intraspecific syntenic Ka/Ks analysis of PmaLAC gene family members
Table S4. Quality assessment of RNA-seq data
Table S5. Expression levels of LAC genes (TPM)
Table S6. Expression clustering analysis based on Z-score normalized TPM values
Table S7. Quality assessment of sRNA-seq data
Table S8. Identification results of miR397
Table S9. Expression levels of MIR397 genes (TPM)
Table S10. Quality Assessment of Degradome Sequencing Data
Table S11. Prediction results of miRNA-mediated cleavage sites by CleaveLand4
Table S12. Prediction of miR397–LAC targeting relationships
Table S13. Primers used for construction of the dual-luciferase reporter vectors
Table S14. Functional annotation of PmaLAC based on Gene Ontology (GO)
Table S15. Distribution of Duplication Types in the PmaLAC Family
Table S16. Ka/Ks analysis of PmaLAC gene family members

## Sheet: Table S1
Table S1. Characteristics of the 78 identified PmaLAC genes from Pinus massoniana genome
Gene	Gene ID	Protein					Subcellular location
		Length (aa)	PI	MW(kDb)	AI	GRAVY
PmaLAC1	PMM0020067.5	573	6.65	63.43	74.57	-0.24	Cell membrane
PmaLAC2	PMM0023328.1	586	9.45	65.22	81.14	-0.11	Cell membrane
PmaLAC3	PMM0023329.1	586	9.53	64.74	84.28	-0.1	Cell membrane
PmaLAC4	PMM0023768.3	574	9.5	63.43	83.61	-0.15	Cell membrane
PmaLAC5	PMM0023770.3	574	9.54	63.59	82.4	-0.19	Cell membrane
PmaLAC6	PMM0023774.1	574	9.5	63.6	83.43	-0.18	Cell membrane
PmaLAC7	PMM0023776.6	574	9.59	63.62	82.4	-0.18	Cell membrane
PmaLAC8	PMM0025194.4	574	9.5	63.47	82.58	-0.17	Cell membrane
PmaLAC9	PMM0050688.1	577	7.7	63.89	89.51	-0.04	Cell membrane
PmaLAC10	PMM0050689.4	628	9.51	69.63	86.31	-0.08	Cell membrane
PmaLAC11	PMM0050691.3	559	9	61.89	80.72	-0.16	Cell membrane
PmaLAC12	PMM0050695.2	539	8.86	59.93	82.78	-0.12	Cell membrane
PmaLAC13	PMM0050699.3	546	8.91	60.39	79.8	-0.15	Cell membrane
PmaLAC14	PMM0050700.1	557	9.42	61.81	83.79	-0.15	Cell membrane
PmaLAC15	PMM0040635.1	586	9.54	64.75	84.95	-0.1	Cell membrane
PmaLAC16	PMM0059949.1	567	9.1	62.33	85.63	-0.06	Cell membrane
PmaLAC17	PMM0059953.1	562	8.29	61.71	87.08	-0.03	Cell membrane
PmaLAC18	PMM0059963.1	570	9.25	63.17	86.93	-0.13	Cell membrane
PmaLAC19	PMM0059965.1	567	8.64	63.23	85.43	-0.11	Cell membrane
PmaLAC20	PMM0059966.1	638	8.14	71.2	87.99	-0.06	Cell membrane
PmaLAC21	PMM0059973.1	567	8.68	63.3	85.63	-0.12	Cell membrane
PmaLAC22	PMM0059977.1	567	8.86	63.27	87.51	-0.09	Cell membrane
PmaLAC23	PMM0059981.1	612	8.66	68.15	88.06	-0.1	Cell membrane
PmaLAC24	PMM0059983.2	568	8.85	63.34	86.13	-0.12	Cell membrane
PmaLAC25	PMM0059984.1	567	8.27	63.04	88.02	-0.06	Cell membrane
PmaLAC26	PMM0059991.3	570	8.26	63.05	86.16	-0.08	Cell membrane
PmaLAC27	PMM0059992.5	567	8.45	63.07	86.83	-0.09	Cell membrane
PmaLAC28	PMM0059993.4	571	5.5	62.54	83.52	-0.07	Cell membrane
PmaLAC29	PMM0059996.1	567	8.45	63.07	86.83	-0.09	Cell membrane
PmaLAC30	PMM0059997.5	562	5.83	61.94	82.94	-0.06	Cell membrane
PmaLAC31	PMM0060000.2	546	6.21	60.01	86.26	-0.06	Cell membrane
PmaLAC32	PMM0060003.6	584	7.63	64.28	86.28	-0.06	Cell membrane
PmaLAC33	PMM0060008.1	570	7.32	62.83	87.74	0	Cell membrane
PmaLAC34	PMM0060011.1	570	6.48	62.74	86.39	-0.01	Cell membrane
PmaLAC35	PMM0060012.1	567	7.7	62.53	89.4	0.02	Cell membrane
PmaLAC36	PMM0060015.2	562	5.41	62.03	88.95	0.04	Cell membrane
PmaLAC37	PMM0060261.1	580	5.33	63.83	87.55	-0.06	Cell membrane
PmaLAC38	PMM0002155.1	570	6.13	62.96	87.4	0	Cell membrane
PmaLAC39	PMM0002156.1	572	8.89	63.87	85.89	-0.09	Cell membrane
PmaLAC40	PMM0002158.2	588	6.3	65.11	84.66	-0.1	Cell membrane
PmaLAC41	PMM0002159.1	592	6.16	65.43	83.78	-0.1	Cell membrane
PmaLAC42	PMM0002162.1	588	6.3	65.11	85.49	-0.1	Cell membrane
PmaLAC43	PMM0002166.2	588	6.65	65.17	85	-0.11	Cell membrane
PmaLAC44	PMM0002169.1	565	7.05	62.27	84.53	-0.11	Cell membrane
PmaLAC45	PMM0002175.3	574	6.45	62.98	79.83	-0.08	Cell membrane
PmaLAC46	PMM0002176.1	574	6.33	63.04	78.82	-0.08	Cell membrane
PmaLAC47	PMM0002178.4	574	6.48	63.16	81.18	-0.05	Cell membrane
PmaLAC48	PMM0002181.1	574	6.99	62.81	84.74	-0.03	Cell membrane
PmaLAC49	PMM0002182.1	574	6.64	63.08	81.53	-0.08	Cell membrane
PmaLAC50	PMM0002184.1	574	6.8	63.06	83.21	-0.03	Cell membrane
PmaLAC51	PMM0002185.1	574	6.8	63.06	83.21	-0.03	Cell membrane
PmaLAC52	PMM0002193.1	575	9.07	63.2	80.89	-0.07	Cell membrane
PmaLAC53	PMM0002195.2	574	8.75	63.24	79.48	-0.1	Cell membrane
PmaLAC54	PMM0002197.6	586	8.75	64.54	81.18	-0.07	Cell membrane
PmaLAC55	PMM0002198.1	576	8.79	63.41	80.05	-0.09	Cell membrane
PmaLAC56	PMM0002200.1	578	9.08	63.63	79.62	-0.07	Cell membrane
PmaLAC57	PMM0002201.1	566	8.85	62.11	80.64	-0.05	Cell membrane
PmaLAC58	PMM0002205.7	576	9.1	64.29	82.26	-0.17	Cell membrane
PmaLAC59	PMM0002206.1	576	9.55	63.89	81.42	-0.14	Cell membrane
PmaLAC60	PMM0002208.1	576	9.47	63.84	80.9	-0.14	Cell membrane
PmaLAC61	PMM0002216.3	576	9.23	63.56	82.41	-0.06	Cell membrane
PmaLAC62	PMM0007976.1	570	8.07	62.15	80.18	-0.08	Cell membrane
PmaLAC63	PMM0007978.1	575	6.34	62.6	80.16	-0.03	Cell membrane
PmaLAC64	PMM0007979.1	575	5.94	62.62	81.5	-0.04	Cell membrane
PmaLAC65	PMM0007980.1	565	6.98	61.48	81.04	-0.05	Cell membrane
PmaLAC66	PMM0007981.1	565	5.94	61.46	81.56	-0.03	Cell membrane
PmaLAC67	PMM0007982.1	570	8.06	62.29	81.56	-0.09	Cell membrane
PmaLAC68	PMM0007985.1	546	8.7	59.57	78.35	-0.13	Cell membrane
PmaLAC69	PMM0007989.1	571	8.51	62.41	80.39	-0.08	Cell membrane
PmaLAC70	PMM0079956.2	591	9.18	64.87	87.23	-0.06	Cell membrane
PmaLAC71	PMM0079959.1	591	9.18	64.87	87.23	-0.06	Cell membrane
PmaLAC72	PMM0079960.2	591	9.18	64.88	87.88	-0.05	Cell membrane
PmaLAC73	PMM0079962.1	591	9.18	64.87	87.23	-0.06	Cell membrane
PmaLAC74	PMM0080296.7	592	9.39	65.12	85.27	-0.06	Cell membrane
PmaLAC75	PMM0080311.2	602	9.33	66.41	90	0	Cell membrane
PmaLAC76	PMM0035499.1	579	9.59	63.92	88.32	-0.09	Cell membrane
PmaLAC77	PMM0093036.1	575	5.48	64.3	85.76	-0.07	Cell membrane
PmaLAC78	PMM0093039.1	577	6.27	64.51	90.87	-0.04	Cell membrane

## Sheet: Table S2
Table S2. Signal Peptides and TM Domains of PmaLAC Proteins
ID		Prediction	OTHER	SP(Sec/SPI)	CS Position	TM-like Region	TMHMM Annotation	inside	TM	outside
PmaLAC1	573	SP	0.000151	0.999861	CS pos: 25-26. Pr: 0.9795	1	POSSIBLE N-term signal sequence	1~6	7~29	30~573
PmaLAC10	628	OTHER	0.999992	0		0				1~628
PmaLAC11	559	SP	0.000162	0.999818	CS pos: 25-26. Pr: 0.9779	0				1~559
PmaLAC12	539	SP	0.000156	0.999842	CS pos: 25-26. Pr: 0.9782	0				1~539
PmaLAC13	546	SP	0.00017	0.999838	CS pos: 25-26. Pr: 0.9739	0				1~546
PmaLAC14	557	SP	0.000169	0.999803	CS pos: 25-26. Pr: 0.9787	0				1~557
PmaLAC15	586	SP	0.000158	0.999848	CS pos: 30-31. Pr: 0.9807	1	POSSIBLE N-term signal sequence	1~11	12~29	30~586
PmaLAC16	567	SP	0.000173	0.999828	CS pos: 26-27. Pr: 0.9798	1	POSSIBLE N-term signal sequence	1~6	7~24	25~567
PmaLAC17	562	SP	0.000143	0.999852	CS pos: 21-22. Pr: 0.9838	0				1~562
PmaLAC18	570	SP	0.000157	0.999841	CS pos: 29-30. Pr: 0.9818	0	POSSIBLE N-term signal sequence			1~570
PmaLAC19	567	SP	0.000144	0.999872	CS pos: 27-28. Pr: 0.9814	1	POSSIBLE N-term signal sequence	1~6	7~29	30~567
PmaLAC2	586	SP	0.00017	0.999836	CS pos: 30-31. Pr: 0.9794	1	POSSIBLE N-term signal sequence	1~12	13~32	33~586
PmaLAC20	638	OTHER	0.70405	0.295955		0				1~638
PmaLAC21	567	SP	0.000149	0.999882	CS pos: 27-28. Pr: 0.9819	1	POSSIBLE N-term signal sequence	1~6	7~29	30~567
PmaLAC22	567	SP	0.000148	0.999868	CS pos: 27-28. Pr: 0.9818	1	POSSIBLE N-term signal sequence	1~6	7~29	30~567
PmaLAC23	612	OTHER	1	0		0				1~612
PmaLAC24	568	SP	0.000151	0.999862	CS pos: 27-28. Pr: 0.9810	1	POSSIBLE N-term signal sequence	1~6	7~29	30~568
PmaLAC25	567	SP	0.000147	0.999859	CS pos: 27-28. Pr: 0.9815	1	POSSIBLE N-term signal sequence	1~6	7~29	30~567
PmaLAC26	570	SP	0.000157	0.999862	CS pos: 29-30. Pr: 0.9792	1	POSSIBLE N-term signal sequence	1~4	5~27	28~570
PmaLAC27	567	SP	0.000147	0.999855	CS pos: 27-28. Pr: 0.9815	1	POSSIBLE N-term signal sequence	1~6	7~29	30~567
PmaLAC28	571	SP	0.00015	0.999852	CS pos: 29-30. Pr: 0.9827	1	POSSIBLE N-term signal sequence	1~11	12~34	35~571
PmaLAC29	567	SP	0.000147	0.999844	CS pos: 27-28. Pr: 0.9815	1	POSSIBLE N-term signal sequence	1~6	7~29	30~567
PmaLAC3	586	SP	0.000159	0.999853	CS pos: 30-31. Pr: 0.9804	1	POSSIBLE N-term signal sequence	1~11	12~29	30~586
PmaLAC30	562	SP	0.00015	0.999851	CS pos: 29-30. Pr: 0.9827	1	POSSIBLE N-term signal sequence	1~11	12~34	35~562
PmaLAC31	546	SP	0.000157	0.999853	CS pos: 29-30. Pr: 0.9787	1	POSSIBLE N-term signal sequence	1~12	13~32	33~546
PmaLAC32	584	SP	0.002657	0.99737	CS pos: 43-44. Pr: 0.9813	1	POSSIBLE N-term signal sequence	1~21	22~41	42~584
PmaLAC33	570	SP	0.000152	0.999875	CS pos: 29-30. Pr: 0.9803	1	POSSIBLE N-term signal sequence	1~12	13~35	36~570
PmaLAC34	570	SP	0.000155	0.999843	CS pos: 29-30. Pr: 0.9819	0	POSSIBLE N-term signal sequence			1~570
PmaLAC35	567	SP	0.000161	0.99985	CS pos: 26-27. Pr: 0.9821	0				1~567
PmaLAC36	562	OTHER	1	0		1	POSSIBLE N-term signal sequence	1~6	7~29	30~562
PmaLAC37	580	SP	0.000179	0.999863	CS pos: 39-40. Pr: 0.9798	0				1~580
PmaLAC38	570	SP	0.000159	0.999835	CS pos: 29-30. Pr: 0.9452	1	POSSIBLE N-term signal sequence	1~12	13~35	36~570
PmaLAC39	572	SP	0.000163	0.999826	CS pos: 25-26. Pr: 0.9835	1	POSSIBLE N-term signal sequence	1~6	7~29	30~572
PmaLAC4	574	SP	0.000149	0.999861	CS pos: 28-29. Pr: 0.9835	0	POSSIBLE N-term signal sequence			1~574
PmaLAC40	588	SP	0.34597	0.654072	CS pos: 38-39. Pr: 0.6370	1	POSSIBLE N-term signal sequence	1~20	21~40	41~588
PmaLAC41	592	SP	0.000944	0.999081	CS pos: 38-39. Pr: 0.9543	1	POSSIBLE N-term signal sequence	1~20	21~40	41~592
PmaLAC42	588	SP	0.34597	0.654072	CS pos: 38-39. Pr: 0.6370	1	POSSIBLE N-term signal sequence	1~20	21~40	41~588
PmaLAC43	588	SP	0.006083	0.993939	CS pos: 38-39. Pr: 0.9432	1	POSSIBLE N-term signal sequence	1~20	21~40	41~588
PmaLAC44	565	SP	0.000681	0.999352	CS pos: 38-39. Pr: 0.9519	1	POSSIBLE N-term signal sequence	1~20	21~40	41~565
PmaLAC45	574	SP	0.166865	0.833177	CS pos: 33-34. Pr: 0.8106	1	POSSIBLE N-term signal sequence	1~12	13~35	36~574
PmaLAC46	574	SP	0.000168	0.999852	CS pos: 33-34. Pr: 0.9753	1	POSSIBLE N-term signal sequence	1~12	13~35	36~574
PmaLAC47	574	SP	0.000157	0.999863	CS pos: 33-34. Pr: 0.9770	1	POSSIBLE N-term signal sequence	1~12	13~35	36~574
PmaLAC48	574	SP	0.000166	0.999851	CS pos: 33-34. Pr: 0.9766	1	POSSIBLE N-term signal sequence	1~19	20~42	43~574
PmaLAC49	574	SP	0.000153	0.99985	CS pos: 33-34. Pr: 0.9793	1	POSSIBLE N-term signal sequence	1~12	13~32	33~574
PmaLAC5	574	SP	0.000148	0.999858	CS pos: 28-29. Pr: 0.9828	0				1~574
PmaLAC50	574	SP	0.000162	0.999858	CS pos: 33-34. Pr: 0.9800	1	POSSIBLE N-term signal sequence	1~19	20~42	43~574
PmaLAC51	574	SP	0.000162	0.999858	CS pos: 33-34. Pr: 0.9800	1	POSSIBLE N-term signal sequence	1~19	20~42	43~574
PmaLAC52	575	SP	0.072416	0.927616	CS pos: 33-34. Pr: 0.9655	1	POSSIBLE N-term signal sequence	1~12	13~32	33~575
PmaLAC53	574	SP	0.072416	0.927616	CS pos: 33-34. Pr: 0.9655	1	POSSIBLE N-term signal sequence	1~12	13~32	33~574
PmaLAC54	586	OTHER	0.93926	0.06074		1	POSSIBLE N-term signal sequence	1~19	20~42	43~586
PmaLAC55	576	SP	0.072416	0.927616	CS pos: 33-34. Pr: 0.9655	1	POSSIBLE N-term signal sequence	1~12	13~32	33~576
PmaLAC56	578	OTHER	1	0		0				1~578
PmaLAC57	566	SP	0.001722	0.998284	CS pos: 33-34. Pr: 0.9704	1	POSSIBLE N-term signal sequence	1~12	13~32	33~566
PmaLAC58	576	OTHER	1	0		1	POSSIBLE N-term signal sequence	1~6	7~29	30~576
PmaLAC59	576	SP	0.000154	0.999845	CS pos: 33-34. Pr: 0.9819	0	POSSIBLE N-term signal sequence			1~576
PmaLAC6	574	SP	0.000146	0.99989	CS pos: 28-29. Pr: 0.9832	0	POSSIBLE N-term signal sequence			1~574
PmaLAC60	576	SP	0.000153	0.999852	CS pos: 33-34. Pr: 0.9816	0	POSSIBLE N-term signal sequence			1~576
PmaLAC61	576	SP	0.070241	0.929776	CS pos: 33-34. Pr: 0.9730	1	POSSIBLE N-term signal sequence	1~12	13~32	33~576
PmaLAC62	570	SP	0.000154	0.999846	CS pos: 28-29. Pr: 0.9793	1	POSSIBLE N-term signal sequence	1~6	7~26	27~570
PmaLAC63	575	SP	0.000148	0.999885	CS pos: 33-34. Pr: 0.9808	1	POSSIBLE N-term signal sequence	1~11	12~31	32~575
PmaLAC64	575	SP	0.000164	0.999852	CS pos: 33-34. Pr: 0.9752	0	POSSIBLE N-term signal sequence			1~575
PmaLAC65	565	SP	0.000165	0.999827	CS pos: 23-24. Pr: 0.9839	0				1~565
PmaLAC66	565	SP	0.000164	0.999852	CS pos: 33-34. Pr: 0.9752	0	POSSIBLE N-term signal sequence			1~565
PmaLAC67	570	SP	0.000158	0.999857	CS pos: 28-29. Pr: 0.9799	1	POSSIBLE N-term signal sequence	1~6	7~28	29~570
PmaLAC68	546	OTHER	0.999977	0		0				1~546
PmaLAC69	571	SP	0.000155	0.999844	CS pos: 29-30. Pr: 0.9798	1	POSSIBLE N-term signal sequence	1~6	7~29	30~571
PmaLAC7	574	SP	0.000146	0.99989	CS pos: 28-29. Pr: 0.9832	0	POSSIBLE N-term signal sequence			1~574
PmaLAC70	591	SP	0.247686	0.75233	CS pos: 39-40. Pr: 0.7486	1	POSSIBLE N-term signal sequence	1~20	21~38	39~591
PmaLAC71	591	SP	0.247688	0.752333	CS pos: 39-40. Pr: 0.7486	1	POSSIBLE N-term signal sequence	1~20	21~38	39~591
PmaLAC72	591	SP	0.247686	0.75233	CS pos: 39-40. Pr: 0.7486	1	POSSIBLE N-term signal sequence	1~20	21~38	39~591
PmaLAC73	591	SP	0.247686	0.75233	CS pos: 39-40. Pr: 0.7486	1	POSSIBLE N-term signal sequence	1~20	21~38	39~591
PmaLAC74	592	SP	0.00018	0.999822	CS pos: 37-38. Pr: 0.9754	1	POSSIBLE N-term signal sequence			1~592
PmaLAC75	602	OTHER	1	0		1	POSSIBLE N-term signal sequence	1~43	44~66	67~602
PmaLAC76	579	SP	0.000149	0.99986	CS pos: 29-30. Pr: 0.8470	1	POSSIBLE N-term signal sequence	1~6	7~29	30~579
PmaLAC77	575	SP	0.000149	0.999883	CS pos: 26-27. Pr: 0.9810	1	POSSIBLE N-term signal sequence	1~4	5~27	28~575
PmaLAC78	577	SP	0.236736	0.763274	CS pos: 27-28. Pr: 0.6493	1	POSSIBLE N-term signal sequence	1~11	12~34	35~577
PmaLAC8	574	SP	0.000145	0.999872	CS pos: 28-29. Pr: 0.9831	0				1~574
PmaLAC9	577	SP	0.0002	0.999809	CS pos: 38-39. Pr: 0.9799	0				1~577

## Sheet: Table S3
Table S3. Intraspecific syntenic Ka/Ks analysis of PmaLAC gene family members
Seq_1	Seq_2	Ka	Ks	Ka_Ks	EffectiveLen	AverageS-sites	AverageN-sites	cN	cS	pN	pS	Note
PMM0059001.2	PmaLAC21	0.737248	2.10631	0.350019	1569	380.5	1188.5	557.833	268.167	0.469359	0.704774
PMM0059034.1	PmaLAC21	0.709494	4.13414	0.171618	1554	378.417	1175.58	539.333	282.667	0.458779	0.746972
PMM0059029.4	PmaLAC22	0.668687	2.93653	0.227713	1560	381.833	1178.17	521.333	280.667	0.442495	0.73505
PMM0059026.1	PmaLAC23	0.665614	3.10865	0.214117	402	96.4167	305.583	134.833	71.1667	0.441233	0.738116
PMM0059011.1	PmaLAC24	0.787313	NaN	NaN	1035	256.167	778.833	379.667	201.333	0.487481	0.785947	High Sequence Divergence Value (pS>=0.75)
PMM0059026.1	PmaLAC27	0.742652	1.71578	0.432837	402	96.3333	305.667	144.083	64.9167	0.471374	0.673875
PMM0059029.4	PmaLAC28	0.634883	2.06052	0.308118	1557	380.5	1176.5	503.917	267.083	0.428318	0.701927
PMM0059024.1	PmaLAC30	0.63141	NaN	NaN	330	77.75	252.25	107.667	61.3333	0.426825	0.788853	High Sequence Divergence Value (pS>=0.75)
PMM0059011.1	PmaLAC33	0.734694	NaN	NaN	1032	254	778	364.417	195.583	0.468402	0.770013	High Sequence Divergence Value (pS>=0.75)
PMM0059010.1	PmaLAC35	0.713282	4.09458	0.174202	1581	385.083	1195.92	550.417	287.583	0.460247	0.746808
PMM0059034.1	PmaLAC45	0.720914	NaN	NaN	1611	388.833	1222.17	566.083	291.917	0.46318	0.75075	High Sequence Divergence Value (pS>=0.75)
PMM0059021.1	PmaLAC58	0.663245	NaN	NaN	1512	364.75	1147.25	505.083	280.917	0.440256	0.770162	High Sequence Divergence Value (pS>=0.75)
PMM0059018.1	PmaLAC59	0.657153	2.4779	0.265205	1554	375	1179	516.083	270.917	0.43773	0.722444
PMM0059016.3	PmaLAC60	0.69686	2.73539	0.254757	1584	383.667	1200.33	544.75	280.25	0.453832	0.730452
PMM0059001.2	PmaLAC61	0.693875	NaN	NaN	1554	378.333	1175.67	532.167	295.833	0.452651	0.781938	High Sequence Divergence Value (pS>=0.75)

## Sheet: Table S4
Table S4. Quality assessment of RNA-seq data
Sample	Raw reads	Raw bases(G)	Clean reads	Clean bases(G)	Effective rate(%)	Q20(%)	Q30(%)	GC Content(%)
BF1	48667618	7.3	46293942	6.94	95.12	97.9	93.5	44.5
BF2	48082476	7.21	45164236	6.77	93.93	98	93.9	42.4
BF3	46809890	7.02	45209346	6.78	96.58	98.2	94.4	44.8
NL1	47797714	7.17	46931604	7.04	98.19	98.3	94.6	46.2
NL2	47249384	7.09	46734876	7.01	98.91	98.2	94.2	46.1
NL3	45906088	6.89	45261996	6.79	98.6	98.3	94.6	46.5
PF1	47299862	7.09	43672958	6.55	92.33	97.7	93.3	44.9
PF2	50644210	7.6	48417846	7.26	95.6	97.5	92.8	44.8
PF3	47330286	7.1	45527966	6.83	96.19	98	94	44.8
SF1	45569022	6.84	43207356	6.48	94.82	97.3	92.3	44.3
SF2	52985266	7.95	50423322	7.56	95.16	97.7	93.1	44.2
SF3	48033132	7.2	45216522	6.78	94.14	97.9	93.6	44.1
TB1	42563584	6.38	41700732	6.26	97.97	98.3	94.7	44.7
TB2	47693836	7.15	46931728	7.04	98.4	98.4	94.8	44.9
TS1	47466806	7.12	46847082	7.03	98.69	98.2	94.5	45.2
TS2	47692630	7.15	45660492	6.85	95.74	97.6	93	44.8
TS3	47561302	7.13	45636674	6.85	95.95	98	93.8	44.9

## Sheet: Table S5
Table S5. Expression levels of LAC genes (TPM)
gene_name	BF	NL	PF	SF	TB	TS
PmaLAC1	79.2248	199.72	8.40178	0	0	499.875
PmaLAC2	3309.33	29716.1	28820.1	25767.2	652.514	64751.9
PmaLAC3	1842.06	9232.75	16411.1	23468.4	11984.2	23956.8
PmaLAC4	4746.53	0	5154.97	6127.62	28.0636	2067.84
PmaLAC5	6136.72	99.5065	748.582	4506.18	774.026	2840.41
PmaLAC6	2545.14	0	771.426	95464	175.601	1723.75
PmaLAC7	246.999	16.6937	1118.95	108121	199.64	12978.6
PmaLAC8	458.889	790.178	544.887	57360.5	50.185	16749.6
PmaLAC9	1131.87	201857	16837.3	35079.7	671.928	88977.6
PmaLAC10	2411.61	245288	54063.3	255854	10573.4	30405.5
PmaLAC11	7699.4	2397.88	8588.25	19889.5	39.9956	8451.9
PmaLAC12	1683.93	179.93	2107.83	10919.5	0.709444	7194.02
PmaLAC13	2335.8	2168.8	8642.57	20394.4	61.6598	7117.79
PmaLAC14	872.059	2647.41	11960.5	46782.2	16.2981	28328.7
PmaLAC15	2050	5589.98	1948.57	8971.24	308.005	12409.9
PmaLAC16	92.914	0	7454.89	1.57184	0	0
PmaLAC17	2187.08	0	14263.9	0	0	0
PmaLAC18	5875.48	3157.05	2848.56	2032.73	321.245	165094
PmaLAC19	865.248	3499.76	2949.31	583.34	8.02581	13479.6
PmaLAC20	2500.41	0	27771.9	755.807	7.81672	41336.4
PmaLAC21	9676.94	0	4082.67	3306.95	3054.47	533.23
PmaLAC22	0	0	22.453	6.2061	4.21613	44.6178
PmaLAC23	0	0	11.3254	0	0	12.3151
PmaLAC24	0	0	5.2485	0	0	0
PmaLAC25	0	0	9.3315	0	72.0091	0
PmaLAC26	25593.2	0	57570.2	985.005	7958.93	579.541
PmaLAC27	150.833	3583.55	790.49	242.607	11670.8	971.848
PmaLAC28	2603.49	0	17461.9	2556.42	413623	494.598
PmaLAC29	1803.24	596.414	39.7487	222.617	10507.8	61.6419
PmaLAC30	11543.6	0	7402.67	18145.7	33648.6	3524.49
PmaLAC31	760289	0	540818	106902	1915.54	110352
PmaLAC32	0	0	0	0	0	0
PmaLAC33	11633.5	92.987	7514.85	9502.31	1.7371	26.842
PmaLAC34	2423.9	0	1671.16	4040.84	8.39278	1879.64
PmaLAC35	212.362	0	0	0	2.19722	6795.53
PmaLAC36	210.463	12042.9	2572.26	24175.8	34.4614	11507.7
PmaLAC37	0	8154.59	0	0	62.1023	1957.16
PmaLAC38	5338.14	21083.5	6953.88	389.272	784.703	9874.53
PmaLAC39	50137.9	194.565	3877.61	652.714	29.2554	19248
PmaLAC40	12873.7	36.4731	555.649	20.1554	0	0
PmaLAC41	8706.66	1908.58	6334.98	7117.4	0	2199.77
PmaLAC42	2815.89	771.396	1145.3	277.386	0	215.906
PmaLAC43	1547.69	0	118.302	1.21173	0	308.308
PmaLAC44	49.5803	0	4.25085	60.7898	0	0
PmaLAC45	707.93	0	556.257	342.434	0	763.471
PmaLAC46	12825.9	192.253	34405.1	52966	16.6413	7672.36
PmaLAC47	2400.24	464.548	5005.64	9699.02	0	1869.76
PmaLAC48	3723.48	880.665	5227.93	17039.6	1.12973	4209.56
PmaLAC49	0	0	1728.35	749.482	0	1662.41
PmaLAC50	0	0	0	0	0	0
PmaLAC51	0	0	0	176.261	0	3.82436
PmaLAC52	0	0	39.0188	28.2393	583.794	9204.33
PmaLAC53	0	0	0	32.104	2355.79	9203.96
PmaLAC54	0	0	63.8446	0	54745.4	4216.22
PmaLAC55	0	0	0	0	73909.5	2928.12
PmaLAC56	0	0	499.694	18.5275	3811.67	352.363
PmaLAC57	0	0	78.9633	319.835	1091.28	468.516
PmaLAC58	0	0	0	0	57.0011	5.29524
PmaLAC59	0	0	0	0	205.32	587.85
PmaLAC60	5.07314	1147.35	333.204	7.02364	2448.92	8005.34
PmaLAC61	194.54	1411.06	4981.18	939.827	0	0
PmaLAC62	505.405	88.9109	1003.78	9.84379	2957.05	0
PmaLAC63	2541.66	4559.71	662.205	5.84819	2359.99	1868.34
PmaLAC64	312.048	12439	1054.56	0	91.3486	2346.3
PmaLAC65	1322.57	274.674	1014.45	0	3382.73	940.454
PmaLAC66	85.9853	6430.57	389.094	0	837.304	2131.51
PmaLAC67	2303.66	1580.51	187.358	0	5318.09	3365.91
PmaLAC68	284.042	0	107.949	196.713	795.495	2727.39
PmaLAC69	0	0	40.555	170.621	1309.79	5559.92
PmaLAC70	262.568	0	2147.89	1650.18	5922.5	23614
PmaLAC71	138.824	0	2862.97	1078.38	141570	10940.5
PmaLAC72	1546.83	0	1692.85	2018.26	108390	3312.3
PmaLAC73	666.791	0	145.234	261.552	64800.6	3110.28
PmaLAC74	1826.11	3637.15	248.266	292.332	1233.95	2318.88
PmaLAC75	502.333	31.3508	241.811	2283.61	531.716	9819.12
PmaLAC76	263.186	6841.33	1652.15	7937.98	12021.7	60458.4
PmaLAC77	10900.1	9439.07	61652.4	1046.86	0	117378
PmaLAC78	0	395276	0	45.0311	0	3.86208

## Sheet: Table S6
Table S6. Expression clustering analysis based on Z-score normalized TPM values
Gene	Cluster
PmaLAC1	Cluster 1
PmaLAC27	Cluster 1
PmaLAC32	Cluster 1
PmaLAC37	Cluster 1
PmaLAC38	Cluster 1
PmaLAC50	Cluster 1
PmaLAC60	Cluster 1
PmaLAC63	Cluster 1
PmaLAC64	Cluster 1
PmaLAC65	Cluster 1
PmaLAC66	Cluster 1
PmaLAC67	Cluster 1
PmaLAC74	Cluster 1
PmaLAC2	Cluster 2
PmaLAC3	Cluster 2
PmaLAC8	Cluster 2
PmaLAC9	Cluster 2
PmaLAC15	Cluster 2
PmaLAC22	Cluster 2
PmaLAC23	Cluster 2
PmaLAC36	Cluster 2
PmaLAC49	Cluster 2
PmaLAC76	Cluster 2
PmaLAC4	Cluster 3
PmaLAC11	Cluster 3
PmaLAC12	Cluster 3
PmaLAC13	Cluster 3
PmaLAC14	Cluster 3
PmaLAC18	Cluster 3
PmaLAC19	Cluster 3
PmaLAC20	Cluster 3
PmaLAC31	Cluster 3
PmaLAC34	Cluster 3
PmaLAC35	Cluster 3
PmaLAC39	Cluster 3
PmaLAC41	Cluster 3
PmaLAC42	Cluster 3
PmaLAC43	Cluster 3
PmaLAC45	Cluster 3
PmaLAC46	Cluster 3
PmaLAC47	Cluster 3
PmaLAC48	Cluster 3
PmaLAC77	Cluster 3
PmaLAC5	Cluster 4
PmaLAC6	Cluster 4
PmaLAC7	Cluster 4
PmaLAC51	Cluster 4
PmaLAC75	Cluster 4
PmaLAC10	Cluster 5
PmaLAC78	Cluster 5
PmaLAC16	Cluster 6
PmaLAC17	Cluster 6
PmaLAC24	Cluster 6
PmaLAC33	Cluster 6
PmaLAC40	Cluster 6
PmaLAC44	Cluster 6
PmaLAC61	Cluster 6
PmaLAC21	Cluster 7
PmaLAC26	Cluster 7
PmaLAC28	Cluster 7
PmaLAC30	Cluster 7
PmaLAC52	Cluster 7
PmaLAC53	Cluster 7
PmaLAC54	Cluster 7
PmaLAC55	Cluster 7
PmaLAC56	Cluster 7
PmaLAC57	Cluster 7
PmaLAC58	Cluster 7
PmaLAC59	Cluster 7
PmaLAC68	Cluster 7
PmaLAC69	Cluster 7
PmaLAC70	Cluster 7
PmaLAC71	Cluster 7
PmaLAC72	Cluster 7
PmaLAC73	Cluster 7
PmaLAC25	Cluster 8
PmaLAC29	Cluster 8
PmaLAC62	Cluster 8

## Sheet: Table S7
Table S7. Quality assessment of sRNA-seq data
Sample	Raw reads	Q20(%)	Q30(%)	GC Content(%)	Clean reads	unique sequence
BF1	11485986	0.9944	0.9779	0.4939	10687189	1132908
BF2	14267625	0.9942	0.9767	0.4952	12831698	1460780
BF3	16571079	0.9935	0.9741	0.4933	15413079	1405590
NL1	13591761	0.9944	0.9778	0.5098	12230360	635114
NL2	12854338	0.9948	0.9778	0.4906	12298891	763599
NL3	12946018	0.9942	0.9757	0.4949	12328159	761621
PF1	14866407	0.9939	0.9757	0.5069	10135338	1001337
PF2	15768738	0.992	0.9667	0.489	15023600	1595384
PF3	16131233	0.9931	0.9758	0.4924	15024294	1499596
SF1	13409193	0.9942	0.9769	0.5263	9913609	1225606
SF2	14780056	0.994	0.9763	0.5253	9874625	1000584
SF3	12053529	0.9945	0.978	0.5137	8470850	1187144
TS1	11582617	0.9927	0.9737	0.5005	11019661	1238003
TS2	12636991	0.9945	0.9775	0.5053	11805628	941875
TS3	11253296	0.992	0.9677	0.5076	8182124	1070424
TB1	15534592	0.9946	0.9787	0.5136	14270516	852032
TB2	13489461	0.9932	0.9749	0.5147	11016964	1093213

## Sheet: Table S8
Table S8. Identification results of miR397
miRNA ID	Chr	Mature Seq	Length (nt)	MFE (kcal/mol)	Lib_Num
miR397a-1	Chr01	TCATCATTGAGTGCAGCATTG	21	-38.8	11
miR397a-2	Chr02	TCATCATTGAGTGCAGCATTG	21	-48.6	11
miR397a-3	Chr02	TCATCATTGAGTGCAGCATTG	21	-42.2	11
miR397a-4	Chr02	TCATCATTGAGTGCAGCATTG	21	-41.3	11
miR397a-5	Chr02	TCATCATTGAGTGCAGCATTG	21	-39	11
miR397a-6	Chr02	TCATCATTGAGTGCAGCATTG	21	-43.1	11
miR397b-1	Chr02	TCATCATTGAGAGCAGCATCG	21	-49	4
miR397b-2	Chr02	TCATCATTGAGAGCAGCATCG	21	-49	4
miR397a-7	Chr02	TCATCATTGAGTGCAGCATTG	21	-38.2	11
miR397c-1	Chr02	TATTGAGTGCAGCGTTGACGA	21	-36.7	12
miR397d-1	Chr04	TATTGAGCGCAGCGTTGACGA	21	-33.4	1
miR397e-1	Chr05	TCATTGAGAGCAGCGTTGATG	21	-54.7	3
miR397e-2	Chr05	TCATTGAGAGCAGCGTTGATG	21	-55.3	3
miR397a-8	Chr06	TCATCATTGAGTGCAGCATTG	21	-40.5	11
miR397d-2	Chr09	TATTGAGCGCAGCGTTGACGA	21	-40.6	1
miR397a-9	Chr09	TCATCATTGAGTGCAGCATTG	21	-39.9	11
miR397f-1	Chr09	CATTGAGTGCAGCGTTGACGA	21	-39.2	3
miR397d-3	Chr09	TATTGAGCGCAGCGTTGACGA	21	-37.7	2
miR397d-4	Chr09	TATTGAGCGCAGCGTTGACGA	21	-33.4	1
miR397d-5	Chr09	TATTGAGCGCAGCGTTGACGA	21	-42.8	1
miR397c-2	Chr09	TATTGAGTGCAGCGTTGACGA	21	-33.6	12
miR397d-6	Chr09	TATTGAGCGCAGCGTTGACGA	21	-33.4	1
miR397g-1	Chr09	TATTGAGTGCAGCGTTGACGG	21	-41.6	13
miR397g-2	Chr09	TATTGAGTGCAGCGTTGACGG	21	-41.6	13
miR397c-3	Chr09	TATTGAGTGCAGCGTTGACGA	21	-38.8	10
miR397c-4	Chr09	TATTGAGTGCAGCGTTGACGA	21	-38.4	12
miR397c-5	Chr09	TATTGAGTGCAGCGTTGACGA	21	-39	9
miR397c-6	Chr09	TATTGAGTGCAGCGTTGACGA	21	-53.1	11
miR397h-1	Chr09	TTAACGTTGCACTCTATAAT	20	-43.7	1
miR397c-7	Chr09	TATTGAGTGCAGCGTTGACGA	21	-38.2	12
miR397c-8	Chr09	TATTGAGTGCAGCGTTGACGA	21	-37.1	12
miR397c-9	Chr09	TATTGAGTGCAGCGTTGACGA	21	-42.6	12
miR397a-10	Chr10	TCATCATTGAGTGCAGCATTG	21	-38.8	11
miR397a-11	Chr12	TCATCATTGAGTGCAGCATTG	21	-38.8	11

## Sheet: Table S9
Table S9. Expression levels of MIR397 genes (TPM)
gene_name	BF1	BF2	BF3	NL1	NL2	NL3	PF1	PF2	PF3	SF1	SF2	SF3	TS1	TS2	TS3	TB1	TB2
miR397a-1	16.8002	15.6259	16.6305	10.0045	16.197	15.6171	15.2913	16.2373	15.9311	14.5731	16.3513	16.8041	15.5165	15.5817	17.3027	16.0025	16.6254
miR397a-2	16.5611	15.3868	16.3914	9.7656	15.9579	15.378	15.0522	15.9982	15.692	14.334	16.1122	16.565	15.2774	15.3426	17.0636	15.7633	16.3863
miR397a-3	16.3924	15.2182	16.2227	9.59716	15.7892	15.2094	14.8836	15.8295	15.5233	14.1654	15.9435	16.3963	15.1087	15.1739	16.8949	15.5947	16.2177
miR397a-4	10.8507	9.67741	10.6811	4.1372	10.2479	9.6686	9.34323	10.2882	9.98222	8.62644	10.4021	10.8546	9.56807	9.6332	11.3529	10.0535	10.676
miR397a-5	12.3402	11.1663	12.1705	5.57343	11.7372	11.1575	10.8318	11.7774	11.4713	10.1141	11.8914	12.3441	11.0569	11.122	12.8426	11.5427	12.1655
miR397a-6	11.6988	10.5251	11.5292	4.94878	11.0959	10.5163	10.1907	11.1362	10.8301	9.47332	11.2501	11.7027	10.4157	10.4809	12.2012	10.9014	11.5241
miR397b-1	13.6237	16.7713	12.9947	14.112	16.6241	17.2633	10.2091	12.2031	11.3858	0	0	0	16.1997	13.9104	13.9038	13.6036	0
miR397b-2	14.4262	17.5739	13.7972	14.9145	17.4266	18.0658	11.0111	13.0055	12.1881	0	0	0	17.0023	14.7129	14.7063	14.4061	0
miR397a-7	12.637	11.4631	12.4674	5.86468	12.034	11.4543	11.1286	12.0743	11.7681	10.4108	12.1882	12.6409	11.3536	11.4188	13.1395	11.8395	12.4623
miR397c-1	12.3328	12.0331	12.3855	16.3183	14.1809	14.9196	15.8355	14.9389	15.5017	12.1229	13.0476	13.7453	15.2953	14.5918	14.1536	13.1382	14.1255
miR397d-1	11.6371	0	12.4228	9.16401	11.449	9.13424	9.2233	10.4392	10.3994	10.1884	9.6378	0	10.7688	11.3714	0	12.6168	0
miR397e-1	0	13.7952	0	9.17475	8.53717	10.4654	10.5545	0	10.1473	12.9351	13.4866	11.5952	9.10329	14.4971	14.365	14.8238	11.6251
miR397e-2	0	14.1517	0	9.5307	8.89282	10.8217	10.9108	0	10.5035	13.2915	13.8431	11.9516	9.45922	14.8536	14.7215	15.1802	11.9815
miR397a-8	12.0248	10.851	11.8552	5.26537	11.4218	10.8422	10.5166	11.4621	11.156	9.79898	11.5761	12.0287	10.7416	10.8068	12.5272	11.2273	11.8501
miR397d-2	13.299	0	14.0848	10.8244	13.1108	10.7946	10.8838	12.1007	12.0608	11.8497	11.2987	0	12.4304	13.0332	0	14.2788	0
miR397a-9	15.9554	14.7812	15.7857	9.1608	15.3522	14.7724	14.4466	15.3925	15.0863	13.7284	15.5065	15.9593	14.6717	14.7369	16.4579	15.1577	15.7807
miR397f-1	14.1642	0	0	10.6898	0	0	15.6063	15.2351	13.8003	18.9273	17.8107	18.0532	15.0563	14.8741	14.4443	0	0
miR397d-3	16.5371	0	17.3231	14.062	16.349	14.0322	14.1214	15.3387	15.2988	15.0877	14.5365	0	15.6685	16.2713	0	17.517	0
miR397d-4	16.298	0	17.0839	13.8229	16.1099	13.7931	13.8823	15.0996	15.0597	14.8486	14.2974	0	15.4294	16.0322	0	17.2779	0
miR397d-5	16.1294	0	16.9153	13.6543	15.9412	13.6245	13.7137	14.9309	14.8911	14.6799	14.1288	0	15.2607	15.8636	0	17.1093	0
miR397c-2	10.7132	10.4137	11.2314	14.8024	12.9457	13.5884	14.2154	13.3323	13.9722	10.5034	11.6321	12.1631	13.8499	13.1034	12.9287	11.5183	12.7149
miR397d-6	12.0772	0	12.863	9.60356	11.8891	9.57378	9.66288	10.8792	10.8393	10.6283	10.0775	0	11.2088	11.8115	0	13.0569	0
miR397g-1	16.0203	17.3272	14.421	15.4385	9.86873	12.8731	16.0083	16.3869	15.9674	16.5658	16.6281	15.5686	13.6933	16.3873	14.3204	13.1524	17.305
miR397g-2	16.6236	17.9305	15.0243	16.0418	10.4715	13.4763	16.6116	16.9902	16.5707	17.1691	17.2314	16.1719	14.2966	16.9906	14.9237	13.7556	17.9083
miR397c-3	12.9669	12.6672	13.0196	16.9344	14.815	15.4944	16.4696	15.5731	16.1359	12.7569	13.6817	14.3794	15.9294	15.2259	14.7878	13.7723	14.7596
miR397c-4	12.4996	12.1998	12.5523	16.467	14.3476	15.027	16.0022	15.1057	15.6685	12.2896	13.2143	13.912	15.462	14.7585	14.3204	13.3049	14.2922
miR397c-5	12.3328	12.0331	12.3855	16.3002	14.1809	14.8602	15.8355	14.9389	15.5017	12.1229	13.0476	13.7453	15.2953	14.5918	14.1536	13.1382	14.1255
miR397c-6	11.7626	11.4629	11.8153	15.7299	13.6106	14.2899	15.2651	14.3686	14.9314	11.5526	12.4773	13.175	14.7249	14.0214	13.5833	12.5679	13.5552
miR397h-1	0	0	0	12.2064	8.60737	12.1615	10.6249	0	0	0	0	0	0	8.87012	0	0	0
miR397c-7	12.4516	12.1519	12.5043	16.419	14.2997	14.979	15.9543	15.0577	15.6206	12.2416	13.1664	13.8641	15.4141	14.7106	14.2724	13.257	14.2443
miR397c-8	11.8873	11.5877	11.94	15.8546	13.7353	14.4146	15.3899	14.4933	15.0561	11.6774	12.602	13.2997	14.8497	14.1462	13.7081	12.6926	13.6799
miR397c-9	13.4245	13.1247	13.4772	17.392	15.2726	15.952	16.9273	16.0307	16.5935	13.2145	14.1393	14.837	16.387	15.6835	15.2454	14.2299	15.2172
miR397a-10	15.9554	14.7812	15.7857	9.1608	15.3522	14.7724	14.4466	15.3925	15.0863	13.7284	15.5065	15.9593	14.6717	14.7369	16.4579	15.1577	15.7807
miR397a-11	14.3017	13.1275	14.132	7.51243	13.6985	13.1187	12.7929	13.7388	13.4326	12.0748	13.8528	14.3056	13.0181	13.0833	14.8042	13.504	14.1269

[truncated: 7 more sheets: Table S10, Table S11, Table S12, Table S13, Table S14, Table S15, Table S16]
